# Supplementary material for: Improving peptide-protein docking with AlphaFold-Multimer using forced sampling
Source: Front Bioinform. 2022 Sep 26;2:959160. doi: 10.3389/fbinf.2022.959160 (PMC9580857; doi:10.3389/fbinf.2022.959160)
Supplement: Supplementary file 2 [file DataSheet1.CSV]

pdb_id	prot_chain	pep_chain
6peu	A	M
6r7w	A	B
6sen	A	L
6i51	H	I
6itm	A	B
6j8o	B	C
6spb	F	1
6sw9	7	0
6uyo	A	B
6hqu	A	I
6nq3	B	D
6rpr	D	G
6jlj	H	X
6jez	A	C
6pgq	A	B
6iiw	A	B
6jwj	A	C
6kac	A	T
6ef5	A	P
6pj8	A	B
6rir	A	C
6t7y	A	B
6sa8	A	B
6i7q	V	H
6t1y	A	F
6nid	A	D
5qtu	A	H
6pau	A	C
6s35	A	C
6jlh	A	B
6lry	A	B
6hl6	A	S
6l0v	A	B
6v7o	A	C
6ppm	A	E
6qp2	A	C
6j31	A	E
6snc	A	C
6a0h	A	C
6jfa	A	C
6a0f	A	C
6v2h	A	B
6tzc	B	C
6slg	A	B
6rqx	A	B
6rko	A	H
6e37	A	B
6vdb	A	H
6roy	A	C
6p7e	A	U
6v55	A	Q
6l7o	D	Q
6e7i	A	P
6sat	A	P
6pek	A	G
6hua	A	C
6o40	A	B
6s1u	A	I
6s7o	A	B
6iqj	A	C
6jnf	A	D
6nwe	A	B
6os2	A	B
6msu	A	C
6ueb	A	B
6q9f	A	B
6q68	A	B
6jlj	C	Y
6tyv	A	B
6jlj	E	R
6s6q	A	C
6mf6	A	C
6sof	A	F
6q53	A	B
6gc3	A	B
6ifc	A	B
6vo5	A	C
6pbv	A	G
6r8i	A	B
6o5o	A	C
5qu2	A	D
6pnj	I	M
6qmp	C	A
6o23	A	E
6rqf	A	G
6i85	A	B
6uyi	A	B
6oyy	B	A
6p9x	R	P
6qbb	A	P
6iur	A	C
6v63	A	Y
6s0y	A	C
6u39	A	B
6i3z	A	B
6p8s	A	E
6j8y	C	D
6e5n	B	A
6l7c	A	S
6qxz	A	B
6rm8	A	C
6k61	B	M
6pwc	R	B
6kmj	A	C
6ttu	D	I
6kac	Z	V
6o51	A	C
6u3i	A	B
6t2d	A	B
6i42	A	B
6kvm	A	C
6qns	A	S
