# Supplementary material for: Improving peptide-protein docking with AlphaFold-Multimer using forced sampling
Source: Front Bioinform. 2022 Sep 26;2:959160. doi: 10.3389/fbinf.2022.959160 (PMC9580857; doi:10.3389/fbinf.2022.959160)
Supplement: Supplementary file 3 [file DataSheet2.CSV]

pdb_id_prot	prot_chain	pdb_id_pep	pep_chain
6sen	A	6nq3	D
6sen	A	6jnf	D
6s6q	A	6mf6	C
5qtu	A	6kac	V
6q9f	A	6hua	C
6sof	A	6uyi	B
6s35	A	6l0v	B
6jez	A	6oyy	A
6a0f	A	6o40	B
6jlh	A	6u39	B
5qu2	A	6s0y	C
6spb	F	6uyo	B
6q9f	A	6ttu	I
6nid	A	6p9x	P
6s1u	A	6jlj	Y
6jfa	A	6qbb	P
6j8o	B	6i51	I
6jlj	H	6rir	C
6i3z	A	6nwe	B
6q9f	A	6pnj	M
6kac	A	6hl6	S
6ppm	A	6pgq	B
6rir	A	6v7o	C
6nwe	A	6i42	B
6q53	A	6p8s	E
6v55	A	6o51	C
6peu	A	6qbb	P
6o40	A	6roy	C
6q53	A	6t2d	B
6p8s	A	6qxz	B
6sat	A	6rqf	G
6o5o	A	5qtu	H
6q9f	A	5qu2	D
6e37	A	6peu	M
6pwc	R	6tzc	C
6qbb	A	6ttu	I
6s6q	A	6o5o	C
6ppm	A	6nid	D
6jez	A	6p9x	P
6p8s	A	6jfa	C
6i51	H	6rm8	C
6tyv	A	6nq3	D
6s0y	A	6j31	E
6s6q	A	6s35	C
6oyy	B	6slg	B
6kmj	A	6o40	B
6vo5	A	6vdb	H
6mf6	A	6j31	E
6v55	A	6q53	B
6sw9	7	6rpr	G
6p8s	A	6p9x	P
6pgq	A	6i42	B
6rqf	A	6i3z	B
6itm	A	6tyv	B
6t2d	A	6k61	M
6rqx	A	6e5n	A
6r8i	A	6jez	C
6itm	A	6pau	C
6i7q	V	6p8s	E
6roy	A	6e7i	P
6i7q	V	6j31	E
6qbb	A	6hqu	I
6i3z	A	6e7i	P
6jwj	A	6s6q	C
6t2d	A	6rm8	C
6s6q	A	6itm	B
6l7o	D	6j8y	D
6iiw	A	6o51	C
6v63	A	6slg	B
6s6q	A	6p8s	E
6j8o	B	6snc	C
6rm8	A	6u3i	B
6s0y	A	6r8i	B
6p7e	A	6tzc	C
6kvm	A	6j8y	D
6pwc	R	6sat	P
6s0y	A	6r7w	B
6pek	A	6tzc	C
6i3z	A	6ttu	I
6qns	A	6jlj	R
6vo5	A	6s0y	C
6ttu	D	6u39	B
6e5n	B	6s1u	I
6kmj	A	6i3z	B
6iiw	A	6rpr	G
6rko	A	6jnf	D
6t2d	A	6i42	B
6peu	A	6snc	C
5qu2	A	6hua	C
6v55	A	6u39	B
6rqf	A	6ifc	B
6i42	A	6roy	C
6sat	A	5qu2	D
6roy	A	6lry	B
6hua	A	6a0h	C
6jwj	A	6rqf	G
6rir	A	6ifc	B
6u39	A	6sat	P
6mf6	A	6rm8	C
6j8o	B	6t1y	F
6s0y	A	6u39	B
6pek	A	6uyi	B
6pj8	A	6iiw	B
6e37	A	6uyi	B
6s7o	A	6q68	B
6a0f	A	6i7q	H
6p9x	R	6kac	V
6s6q	A	6kmj	C
6i3z	A	6rm8	C
6ttu	D	6q68	B
6qp2	A	6kac	V
6rpr	D	6a0f	C
6tzc	B	6kac	V
6kmj	A	6k61	M
6j8y	C	6sat	P
6q9f	A	6qmp	A
6tzc	B	6q53	B
6iur	A	6sof	F
5qtu	A	6p9x	P
6o5o	A	6iiw	B
6i51	H	6pwc	B
6t1y	A	6roy	C
6v63	A	6peu	M
6i85	A	6p9x	P
6pbv	A	6roy	C
6peu	A	6pgq	B
6msu	A	6sat	P
6q53	A	6rqf	G
6pwc	R	6rqx	B
6p8s	A	6iur	C
6e5n	B	6e7i	P
6kac	A	6jfa	C
6t7y	A	6iur	C
6s0y	A	6kmj	C
6i51	H	6vo5	C
6sw9	7	6mf6	C
6s7o	A	6jwj	C
6i3z	A	6sa8	B
6ifc	A	6p8s	E
6r7w	A	6rko	H
6kmj	A	6jwj	C
6qbb	A	6lry	B
6itm	A	6v7o	C
6roy	A	6uyo	B
6jlj	C	6ifc	B
6qxz	A	6jez	C
6rqf	A	6lry	B
6q53	A	6gc3	B
6jlj	H	6qp2	C
6j31	A	6jez	C
6i42	A	6pbv	G
6rir	A	6vdb	H
6sa8	A	6nwe	B
6lry	A	6p7e	U
6l0v	A	6s35	C
5qu2	A	6uyo	B
6a0f	A	6jez	C
6k61	B	6p7e	U
6ifc	A	6qxz	B
6nid	A	6sen	L
6t7y	A	6pbv	G
6jlj	H	6kac	V
6e37	A	6v63	Y
6s35	A	6pbv	G
6i85	A	6t2d	B
6o23	A	6v63	Y
6sat	A	6s35	C
6kvm	A	6qxz	B
6hua	A	6j8y	D
6i42	A	6i7q	H
5qtu	A	6p7e	U
6s6q	A	6qns	S
6sen	A	6s6q	C
6jwj	A	6sen	L
6i85	A	6vo5	C
6o23	A	6rqf	G
6rir	A	6jlj	X
6vo5	A	5qu2	D
6rir	A	6iqj	C
6q9f	A	6peu	M
6r8i	A	6rko	H
6o51	A	5qu2	D
6qmp	C	6ttu	I
6v55	A	6slg	B
6snc	A	6t2d	B
6tzc	B	6qmp	A
6pwc	R	6qp2	C
6l0v	A	6pnj	M
6q68	A	6o40	B
6i7q	V	6l7c	S
6nwe	A	6p8s	E
6s0y	A	6sen	L
6tyv	A	6t7y	B
6q9f	A	6nq3	D
6qns	A	6o40	B
6i51	H	6roy	C
6qmp	C	6pau	C
6pj8	A	6roy	C
6s7o	A	6e7i	P
6hl6	A	6a0f	C
6uyo	A	6kvm	C
6sof	A	6i51	I
6r7w	A	6ef5	P
6t2d	A	6j8o	C
6s6q	A	6nid	D
6pj8	A	6q9f	B
6jnf	A	6qp2	C
6nq3	B	6kvm	C
6jnf	A	6v7o	C
6t2d	A	6v2h	B
6i3z	A	6u39	B
6sa8	A	6hqu	I
6q68	A	6i7q	H
6nwe	A	6kac	T
6mf6	A	6kac	T
6sa8	A	6qxz	B
6hl6	A	6nq3	D
6jlj	E	6i85	B
6kac	A	6hua	C
6ppm	A	6l0v	B
6v7o	A	6pek	G
6msu	A	6a0f	C
6ef5	A	6i7q	H
6e5n	B	5qu2	D
6e37	A	5qu2	D
6rm8	A	6snc	C
6a0f	A	6kac	T
6i7q	V	6qns	S
6i51	H	6e37	B
6spb	F	6l0v	B
6kmj	A	6lry	B
6q68	A	6i3z	B
6tzc	B	6roy	C
6e7i	A	6rm8	C
6nq3	B	6p9x	P
6r7w	A	6i7q	H
6tzc	B	6gc3	B
6r8i	A	6oyy	A
6iqj	A	6uyo	B
6a0h	A	6j31	E
6s0y	A	6vdb	H
6kvm	A	6s1u	I
6oyy	B	6sw9	0
6v63	A	6rqf	G
6jfa	A	6s6q	C
6t7y	A	6pj8	B
6rm8	A	6s35	C
6jwj	A	6qp2	C
6v63	A	6i7q	H
6msu	A	6s1u	I
6qp2	A	6o23	E
5qtu	A	6u39	B
6v7o	A	6qns	S
6nid	A	6k61	M
6sen	A	6q68	B
6pwc	R	6l7o	Q
6jwj	A	6pj8	B
6vdb	A	6slg	B
6o40	A	6pwc	B
6gc3	A	6p9x	P
6s1u	A	6nwe	B
6kvm	A	6e5n	A
6tyv	A	6pgq	B
6qmp	C	6s0y	C
6gc3	A	6uyo	B
6s7o	A	6rir	C
6snc	A	6ttu	I
6u39	A	6gc3	B
6l7c	A	6iqj	C
6l7o	D	6q53	B
6o51	A	6rko	H
6pbv	A	6hl6	S
6p9x	R	6l7o	Q
6v2h	A	6sat	P
6j8y	C	6jlj	Y
6sat	A	6iqj	C
6o40	A	6q68	B
6p8s	A	6sof	F
6sat	A	6pnj	M
6v63	A	6l0v	B
6v63	A	6p9x	P
6kac	A	6j8y	D
6p8s	A	6rm8	C
6k61	B	6iqj	C
6lry	A	6s1u	I
6hl6	A	6lry	B
6sat	A	6s6q	C
6hqu	A	6p8s	E
6gc3	A	6v7o	C
6kvm	A	6q53	B
6a0h	A	6jlj	X
6a0f	A	6snc	C
6jez	A	6jfa	C
6p8s	A	6u3i	B
6pau	A	6jlj	R
6ef5	A	6o23	E
6vdb	A	6jez	C
6kmj	A	6e37	B
6qxz	A	6jfa	C
6e5n	B	6qxz	B
6pnj	I	6s6q	C
6p7e	A	6rqx	B
6rqf	A	6jnf	D
6roy	A	6rko	H
6qxz	A	6jlj	R
6tzc	B	6j8o	C
6jlj	E	6pbv	G
6i85	A	6r8i	B
6j8o	B	6p7e	U
6t1y	A	6snc	C
6jlh	A	6jnf	D
6jwj	A	6l7c	S
6slg	A	6t2d	B
6jwj	A	6peu	M
6rir	A	6qxz	B
6o40	A	6e37	B
6jnf	A	6roy	C
6ifc	A	6rqf	G
6j31	A	6kmj	C
6i85	A	6rir	C
6rqf	A	6jlh	B
6p8s	A	6v7o	C
6q9f	A	6pau	C
6sen	A	6v2h	B
6sat	A	6s7o	B
6qns	A	6uyo	B
6rir	A	6t7y	B
6p8s	A	6uyi	B
6jlj	E	6slg	B
6v55	A	6sat	P
6tzc	B	6q9f	B
6qxz	A	6pnj	M
6j8y	C	6j31	E
6r8i	A	6pj8	B
6pwc	R	6uyi	B
6o23	A	6rko	H
6i42	A	6lry	B
5qtu	A	6l7c	S
6ppm	A	6hl6	S
6jlj	E	6sat	P
6o5o	A	6rqx	B
6hl6	A	6ppm	E
6e5n	B	6l7c	S
6nq3	B	6j31	E
6qxz	A	6v55	Q
5qu2	A	6nq3	D
6ef5	A	6kmj	C
6e7i	A	6sat	P
6j31	A	6iqj	C
6jlh	A	6v63	Y
6snc	A	6u39	B
5qtu	A	6v7o	C
6e37	A	6roy	C
6uyi	A	6o51	C
6jfa	A	6i42	B
6s1u	A	6jez	C
6e5n	B	6jlj	X
6ifc	A	6jnf	D
6hqu	A	6a0h	C
6pgq	A	6gc3	B
6qbb	A	6a0h	C
6ifc	A	6sof	F
6pnj	I	6qbb	P
6kvm	A	6sa8	B
6pgq	A	6kvm	C
6jlj	H	6o40	B
6k61	B	6pek	G
6v63	A	6l7o	Q
6i85	A	6sat	P
6sof	A	6t1y	F
6qxz	A	6l7o	Q
6kac	A	6jlj	R
6a0f	A	6spb	1
6os2	A	6k61	M
6e5n	B	6t1y	F
6peu	A	6q53	B
6sof	A	6jlh	B
6q68	A	6p9x	P
6sat	A	6u39	B
6e37	A	6j8o	C
6uyi	A	6t7y	B
6nq3	B	6j8y	D
6iur	A	6pwc	B
6os2	A	6qbb	P
6s1u	A	6itm	B
6pek	A	6spb	1
6l0v	A	6sa8	B
6p7e	A	6l7c	S
6sof	A	6spb	1
6v2h	A	6q53	B
6ppm	A	6itm	B
6t7y	A	6u3i	B
6s35	A	6sat	P
6sof	A	6jlj	X
6vdb	A	6rqx	B
6s1u	A	6t2d	B
6pgq	A	6pau	C
6a0f	A	6l0v	B
6msu	A	6nid	D
6qmp	C	6j31	E
6kac	A	6rqx	B
6r7w	A	6kac	T
6l7c	A	6pwc	B
6s1u	A	6pek	G
6q68	A	6l7c	S
6kac	Z	6s35	C
6pnj	I	6iqj	C
6tyv	A	6oyy	A
6pj8	A	6pau	C
6u39	A	6qp2	C
6mf6	A	6v63	Y
6hl6	A	6v2h	B
6jlj	E	6v63	Y
6vdb	A	6oyy	A
6u39	A	6s1u	I
6rko	A	6hua	C
6itm	A	6mf6	C
6pj8	A	6e7i	P
6os2	A	6tzc	C
6itm	A	6t1y	F
6qbb	A	6uyo	B
6msu	A	6pwc	B
6nwe	A	6kmj	C
6v55	A	6jfa	C
6vo5	A	6l7o	Q
6gc3	A	6j8y	D
6rm8	A	6uyi	B
6s1u	A	6o51	C
6iur	A	6jwj	C
6o51	A	6jlj	X
6qxz	A	6e5n	A
6kac	A	6e7i	P
6j8y	C	6jnf	D
5qtu	A	6pek	G
6rm8	A	6s0y	C
6t1y	A	6jlj	Y
6snc	A	6mf6	C
6iqj	A	6iur	C
5qu2	A	6v7o	C
6spb	F	6sat	P
6iqj	A	6jlj	R
6v55	A	6rir	C
6rqx	A	6spb	1
6i42	A	6pek	G
6nq3	B	6i42	B
6jwj	A	6qbb	P
6j8o	B	6i42	B
6p7e	A	6s1u	I
6o5o	A	6i42	B
6qns	A	6t7y	B
6ef5	A	6p9x	P
6nid	A	6v7o	C
6i42	A	6kmj	C
6sa8	A	6i85	B
6i51	H	6peu	M
6iur	A	6s6q	C
6i42	A	6j31	E
6s35	A	6sof	F
6t7y	A	6sw9	0
6peu	A	6oyy	A
6s6q	A	6v2h	B
6sa8	A	6peu	M
6hl6	A	6nwe	B
6qmp	C	6p8s	E
6hua	A	6t1y	F
6ef5	A	6t7y	B
6hqu	A	6jwj	C
5qtu	A	6q53	B
6qns	A	6vdb	H
6uyi	A	6pj8	B
6t2d	A	6ttu	I
6s0y	A	6hua	C
6itm	A	6pbv	G
6oyy	B	6rqx	B
6jnf	A	6gc3	B
6s6q	A	6hl6	S
6uyo	A	6i51	I
6rpr	D	6r8i	B
6lry	A	6e7i	P
6pwc	R	6s35	C
5qu2	A	6pj8	B
6sat	A	6j31	E
6hl6	A	6t2d	B
6s0y	A	6uyi	B
6iiw	A	6hl6	S
6mf6	A	6t2d	B
6jez	A	6o5o	C
6kac	Z	6pbv	G
6r7w	A	6roy	C
6o5o	A	6t7y	B
6roy	A	6pnj	M
6qns	A	6kac	V
6kac	Z	6ttu	I
6rqx	A	6t1y	F
6gc3	A	6o40	B
6p8s	A	6o23	E
6p8s	A	6vo5	C
6ifc	A	6a0h	C
6o40	A	6a0h	C
6e37	A	6v2h	B
6e7i	A	6sw9	0
6v2h	A	6pbv	G
6jnf	A	6e37	B
6o51	A	6kvm	C
6snc	A	6jez	C
6u39	A	6uyo	B
6ttu	D	6rqf	G
6kac	A	6iiw	B
6pgq	A	6msu	C
6p8s	A	6e5n	A
6rko	A	6sen	L
6t7y	A	6jwj	C
6peu	A	6hl6	S
6hqu	A	6hl6	S
6v2h	A	6v55	Q
6gc3	A	6ef5	P
6p8s	A	6tzc	C
6sof	A	6jlj	R
6qp2	A	6i3z	B
6jlj	E	6pwc	B
6tyv	A	6jnf	D
6msu	A	6itm	B
6iur	A	6o40	B
6vo5	A	6itm	B
6qp2	A	6mf6	C
6spb	F	6a0h	C
6iur	A	6pau	C
6qns	A	6u3i	B
6jfa	A	6snc	C
6sw9	7	6iur	C
6i42	A	6jlj	X
6rqx	A	6sa8	B
6mf6	A	6msu	C
6jlh	A	6jwj	C
6sw9	7	6s0y	C
6a0h	A	6mf6	C
6vdb	A	6qbb	P
6e37	A	6kac	V
6jnf	A	6pek	G
6v7o	A	6jlj	Y
6k61	B	6rko	H
6i51	H	6rqf	G
6slg	A	6tzc	C
6l7o	D	6kac	V
6kvm	A	6vo5	C
6t2d	A	6iqj	C
6k61	B	6qp2	C
6msu	A	6uyi	B
6e7i	A	6hl6	S
6e37	A	6o51	C
6gc3	A	6tyv	B
6s0y	A	6pgq	B
6ifc	A	6r7w	B
6jlj	C	6e7i	P
6i42	A	6gc3	B
6jlj	E	6ef5	P
6j31	A	6rm8	C
6vo5	A	6hqu	I
6sw9	7	6pj8	B
6pau	A	6jwj	C
